# Supplementary material for: Direct Fabrication of Functional Shapes on 3D Surfaces Using Electrospinning
Source: Polymers (Basel). 2023 Jan 20;15(3):533. doi: 10.3390/polym15030533 (PMC9919392; doi:10.3390/polym15030533)
Supplement: Supplementary file 1 [file polymers-15-00533-s001.zip]

Archive with 1 entries (1 files):
- polymers-2145063-supplementary.pdf
